# Supplementary material for: Retinal Function Deficits in American Staffordshire Terriers with a Late-Onset Neurodegenerative Disease Associated with an ARSG Variant
Source: Vet Sci. 2025 Nov 12;12(11):1078. doi: 10.3390/vetsci12111078 (PMC12656862; doi:10.3390/vetsci12111078)
Supplement: Supplementary file 1 [file vetsci-12-01078-s001.zip]

Archive with 2 entries (2 files):
- ARSG Manuscript_Supplemental Files Combined.pdf
- Supplemental Video.mp4
